# Supplementary material for: LKB1 and STRADα Promote Epithelial Ovarian Cancer Spheroid Cell Invasion
Source: Cancers (Basel). 2024 Nov 5;16(22):3726. doi: 10.3390/cancers16223726 (PMC11591840; doi:10.3390/cancers16223726)
Supplement: Supplementary file 1 [file cancers-16-03726-s001.zip]

Archive with 3 entries (2 files):
- cancers-3225867-supplementary/
- cancers-3225867-supplementary/cancers-3225867-Supplemental Figures.pdf
- cancers-3225867-supplementary/cancers-3225867-Supplemental Tables.xlsx
