# Supplementary material for: LKB1 and STRADα Promote Epithelial Ovarian Cancer Spheroid Cell Invasion
Source: Cancers (Basel). 2024 Nov 5;16(22):3726. doi: 10.3390/cancers16223726 (PMC11591840; doi:10.3390/cancers16223726)
Supplement: Supplementary file 1 [file cancers-16-03726-s001.zip › cancers-3225867-supplementary/cancers-3225867-Supplemental Tables.xlsx]

## Sheet: Table S1
Supplemental Table S1: Primer sets used for qPCR
Primer	Forward Sequence	Reverse Sequence
hGAPDH	5'-CATCAGAAGTATGACAACAGCCT-3'	5'-AGTCCTTCCACGATACCAAAGT-3'
FN1	5'-ACAACACCGAGGTCACTGAGAC-3'	5'-GGACACAACGATGCTTCCTGAG-3'

## Sheet: Table S2
Supplmental Table S2: Developing buffer protocol
Reagent	Quantity (grams)
Tris base	12.1
Tris HCl	63
NaCl	117
CaCl2	7.4
Brij35	2
ZnCl2	0.007
NaN3	0.2
Deionized water	Fill to 1L
